# Supplementary material for: Nutritional Profile, Disease Severity, and Quality of Life of Patients with Inflammatory Bowel Disease: A Case–Control Study
Source: Nutrients. 2024 Jun 11;16(12):1826. doi: 10.3390/nu16121826 (PMC11206244; doi:10.3390/nu16121826)
Supplement: Supplementary file 1 [file nutrients-16-01826-s001.zip]

Archive with 1 entries (1 files):
- nutrients-3031829-supplementary.pdf
